# Supplementary material for: Emergence of Recombinant Subclade D3/Y in Coxsackievirus A6 Strains in Hand-Foot-and-Mouth Disease (HFMD) Outbreak in India, 2022
Source: Microorganisms. 2024 Feb 28;12(3):490. doi: 10.3390/microorganisms12030490 (PMC10974334; doi:10.3390/microorganisms12030490)
Supplement: Supplementary file 1 [file microorganisms-12-00490-s001.zip]

Archive with 1 entries (1 files):
- microorganisms-2829561-supplementary.pdf
